# Supplementary material for: Epigenetics of Mitochondria-Associated Genes in Striated Muscle
Source: Epigenomes. 2021 Dec 22;6(1):1. doi: 10.3390/epigenomes6010001 (PMC8788487; doi:10.3390/epigenomes6010001)
Supplement: Supplementary file 1 [file epigenomes-06-00001-s001.zip]

Archive with 2 entries (2 files):
- epigenomes-1484731-supplementary/EhrlichK_Epigen_StriatedMuscle_Mitoch_Genes_Suppl_Figs__12_3_21.pdf
- epigenomes-1484731-supplementary/EhrlichK_StriatedMuscMitEpig_SuppTables__12_3_21.xlsx
