# Supplementary material for: Epigenetics of Mitochondria-Associated Genes in Striated Muscle
Source: Epigenomes. 2021 Dec 22;6(1):1. doi: 10.3390/epigenomes6010001 (PMC8788487; doi:10.3390/epigenomes6010001)
Supplement: Supplementary file 1 [file epigenomes-06-00001-s001.zip › epigenomes-1484731-supplementary/EhrlichK_StriatedMuscMitEpig_SuppTables__12_3_21.xlsx]

## Sheet: TableS1-ExprStriated 
Table S1. Tissue transcription profiles of genes preferentially expressed in skeletal muscle (SkM) and heart but not in aortaa
Ensembl	Genesb	TPM					TPM ratios							TPM in non-striated muscle tissues																																	Median-non striated muscle	Max TPM	Tissue with max TPM
		SkM	Heart - Left Ventricle	Heart - Right atrial Appendage	Aorta		SkM/median	Heart-left ventricle/median	Aorta/median	SkM/Left ventricle	SkM/Atrial appendage	SkM/aorta		Adipose - Subcutaneous	Adipose - Visceral	Adrenal Gland	Bladder	Brain - Cerebellum	Brain - Frontal Cortex	Breast	Cervix - Ectocervix	Cervix - Endocervix	Colon - Sigmoid	Colon - Transverse	Esophagus - Gastroesophageal Junction	Esophagus - Mucosa	Esophagus - Muscularis	Fallopian Tube	Kidney - Cortex	Liver	Lung	Minor Salivary Gland	Nerve - Tibial	Ovary	Pancreas	Pituitary	Prostate	Skin - Not Sun Exposed	Small Intestine - Terminal Ileum	Spleen	Stomach	Testis	Thyroid	Uterus	Vagina	Whole Blood
ENSG00000122971.8+A4:A37A4:A40A4:A41A4:A40A4:A39A4:A38A4:A37A4:A36A4:A34A4:A33A4:A32A4:A30A4:A29A4:A28A4:A27A4:A25A4:A24A4:A23A4:A22A4:A21A4:A20A101A4:A30A4:A19A4:A20A4:A21A4:A22A4:A23A4:A24A4:A25A4:A26A4A4:A31	ACADS	112.839	60.0882	34.4085	21.4962		3.67369	1.95629	0.69985	1.87789	3.27939	5.24925		66.7438	65.5429	73.815	35.1347	11.2116	14.3972	61.5311	25.6346	26.6206	41.6577	92.0865	36.1914	19.8415	38.5178	23.3858	44.1715	155.224	28.9704	27.7967	32.4605	18.9675	21.9984	17.6949	27.8169	20.0288	75.7295	55.4904	41.4234	48.3977	50.4079	24.1192	26.6405	10.4746	30.7155	155.224	liver
ENSG00000100412.15	ACO2	272.363	252.357	197.132	50.0887		5.06509	4.69304	0.931491	1.07928	1.38163	5.43761		54.2317	59.1925	78.2794	65.3034	104.121	156.846	51.0924	48.5956	51.1213	70.527	82.8984	91.5756	55.16	102.573	53.3135	67.2845	24.1558	51.8476	50.064	62.9221	42.5056	22.3924	35.6754	42.9669	45.9708	82.4189	42.1854	86.4276	48.8825	67.1385	55.9711	53.3032	17.192	53.7726	272.363	SkM
ENSG00000250479.8	CHCHD10	229.704	248.48	224.145	30.8001		5.02629	5.43713	0.673955	0.924437	1.0248	7.4579		43.2357	61.9912	43.6247	51.8103	51.6385	83.884	43.6626	27.039	34.5881	73.8507	94.2261	79.8909	52.0839	88.8605	23.0858	86.5934	123.09	26.7996	52.4245	23.7178	15.3413	18.0609	51.5235	47.7385	26.743	58.728	40.5429	48.7381	19.0172	117.327	13.9777	42.0357	10.9449	45.7005	248.48	Heart
ENSG00000131730.15	CKMT2	441.926	652.362	374.538	24.9956		79.5481	117.427	4.49929	0.677424	1.17992	17.6802		5.43037	6.86231	34.3531	5.65606	3.47379	5.45485	4.28035	11.9478	13.4529	3.84991	2.07284	9.20514	0.942695	9.75414	11.5654	10.6807	0.586532	2.41055	5.34837	4.73076	15.6219	1.49751	6.47488	5.941	3.06735	2.07651	2.28757	14.0981	7.50319	6.16775	8.14028	5.142	0.159145	5.55546	652.362	Heart
ENSG00000135469.13	COQ10A	65.127	79.1246	51.9531	13.0614		4.642	5.63969	0.930966	0.823094	1.25357	4.98622		11.188	8.79314	35.9988	12.8793	32.7134	14.6501	11.7074	17.0873	19.1449	14.7354	9.1225	15.0154	5.7155	13.7956	19.9537	13.6821	18.4477	12.0548	12.7238	14.9886	18.6472	10.4186	41.6201	19.2798	6.58294	14.2643	18.8237	9.24061	11.6191	20.7813	20.3142	11.3839	2.89067	14.0299	79.1246	Heart
ENSG00000006695.10	COX10	28.561	19.1277	13.3617	7.55749		2.99198	2.00377	0.791704	1.49317	2.13753	3.77916		9.49824	9.55873	8.21838	13.8027	9.2543	5.62815	9.39237	10.667	11.0123	13.7135	13.5334	12.2196	13.1022	14.8002	9.82761	6.52614	5.31309	8.37134	9.04303	8.34281	8.50931	4.10518	5.41874	9.53298	10.702	12.0869	7.48691	10.2006	36.0404	10.1631	10.45	11.4098	2.7565	9.54585	36.0404	testis
ENSG00000178741.11	COX5A	389.619	421.053	296.227	72.3481		4.41447	4.77063	0.81972	0.925344	1.31527	5.38534		86.2277	87.9489	87.8458	89.2506	119.4	151.051	82.8363	56.9354	71.8105	97.9978	188.681	83.2094	146.155	95.2846	63.8857	100.623	78.0151	88.8519	103.15	69.2851	50.0868	59.1603	92.4104	78.2348	88.5701	122.377	83.1932	127.938	178.493	101.4	66.4321	90.4917	33.4038	88.2595	421.053	Heart
ENSG00000156885.5	COX6A2	2283.93	1593.69	1084.25	4.1066		2263.43	1579.38	4.06974	1.43311	2.10646	556.161		0.915293	0.729603	0.619649	0.555001	6.27479	1.31587	0.829531	0.20835	0.594228	1.26616	0.737438	2.3401	0.399637	2.35858	1.39907	2.69387	6.67604	1.06094	4.55431	1.34195	1.56071	1.18371	15.8451	0.928951	0.846441	0.957175	0.839085	0.901839	2.94199	0.884947	1.57175	0.914428	0.586503	1.00906	2283.93	SkM
ENSG00000161281.10	COX7A1	704.826	584.263	508.084	162.623		12.4736	10.34	2.87802	1.20635	1.38722	4.33411		107.602	91.7013	56.4612	78.4488	32.7694	55.6725	79.5881	76.7209	68.4894	119.768	44.3034	161.522	15.791	166.951	68.0452	28.1075	3.13671	63.8299	35.2256	59.9069	49.4083	8.17053	109.403	56.5493	19.003	17.3468	27.1541	12.8565	12.3212	58.5378	74.798	53.4585	0.49683	56.5053	704.826	SkM
ENSG00000205560.12	CPT1B	100.482	144.597	129.699	7.30148		4.81867	6.93423	0.350146	0.694911	0.774732	13.7619		20.0854	18.8215	13.7607	20.53	97.1131	13.3652	33.1507	14.5629	20.4878	13.2849	22.4513	18.3898	26.4246	21.1753	16.8539	23.6707	19.8867	26.0655	20.2919	30.5788	12.5277	12.9931	52.0937	35.0505	22.2714	36.8592	53.8197	16.9001	187.921	71.4054	15.2856	23.8403	22.3937	20.8527	187.921	testis
ENSG00000123689.5	G0S2	64.9569	84.8737	95.7729	18.0678		2.84983	3.72363	0.792682	0.765336	0.678239	3.59517		901.752	879.744	210.99	24.2314	4.81045	4.59912	356.063	8.94647	15.5993	13.7757	13.6485	16.1975	6.37199	9.65089	23.4545	111.196	225	250.207	36.0082	44.1877	82.1241	9.17803	12.5817	33.9188	10.5609	22.132	49.9775	58.1914	66.8435	18.247	9.12101	18.5274	148.553	22.7933	901.752	Adipose-subcutaneous
ENSG00000125166.12	GOT2	280.024	251.859	183.332	59.7187		3.74061	3.36438	0.797733	1.11183	1.52741	4.68905		37.4944	34.253	114.698	94.8523	130.789	131.269	50.9653	74.9826	71.6244	81.7789	78.4446	89.7468	105.078	107.997	74.2499	70.2147	147.413	56.4173	74.7385	58.1037	68.2357	24.1777	97.9241	95.6527	71.8209	60.1313	54.1286	76.5034	72.4671	86.0535	87.4571	87.1551	11.7647	74.8606	280.024	SkM
ENSG00000120053.10	GOT1	212.307	304.647	244.185	20.2164		6.4866	9.30785	0.61767	0.696895	0.869451	10.5017		17.6994	20.0033	41.118	30.0388	151.518	213.083	21.7844	25.0062	29.0455	33.9287	52.064	36.1755	56.0838	41.0832	25.2733	74.5101	178.984	24.956	59.3457	21.5711	30.5801	14.508	37.4152	31.5315	31.2689	43.3212	25.6488	58.1199	71.5646	41.4373	25.7115	35.4678	3.85048	32.7301	304.647	Heart
ENSG00000138029.13	HADHB	375.296	307.527	223.279	67.5661		4.86847	3.98935	0.876491	1.22037	1.68084	5.5545		96.9085	94.5236	186.471	98.1808	47.3585	56.5222	93.696	70.0198	69.1586	84.5785	77.5449	108.539	69.3542	128.97	62.4095	72.2529	78.8233	79.5388	71.4961	82.9603	79.8885	32.7073	51.1742	61.5736	71.6722	84.488	76.6291	79.3649	78.0123	81.2949	71.3834	74.4181	35.46	77.087	375.296	SkM
ENSG00000182054.9	IDH2	442.793	311.521	103.698	32.9122		8.19153	5.76304	0.608866	1.42139	4.27002	13.4538		28.6293	28.7513	10.718	66.5606	33.0605	63.2129	45.0497	40.0642	42.7997	147.471	94.3567	86.0205	110.659	140.391	45.8872	126.928	184.723	53.1792	100.713	22.5172	23.6913	72.8177	26.7542	107.338	84.8088	78.2764	54.9307	181.817	8.38843	29.9361	38.7082	79.6119	32.3942	54.055	442.793	SkM
ENSG00000166816.13	LDHD	47.0935	58.467	28.4786	10.471		3.94075	4.89247	0.876205	0.805471	1.65365	4.49752		15.5763	17.4714	19.059	6.24867	15.8765	23.3834	16.3167	7.59313	9.40424	6.03203	29.2201	8.88229	15.7413	6.551	10.8633	31.405	91.715	10.3923	9.22338	26.18	39.3858	13.0375	24.3468	14.5329	6.50877	6.37209	1.9403	28.9564	4.28408	25.4629	9.74485	7.07941	0.957412	11.9504	91.715	liver
ENSG00000146701.11	MDH2	361.189	210.278	186.587	106.293		3.45338	2.0105	1.01628	1.71767	1.93577	3.39805		97.8175	92.7336	183.119	119.541	92.332	106.476	99.9432	102.437	104.698	131.162	131.382	119.427	159.344	134.821	111.403	85.9506	104.482	93.9827	106.127	104.898	104.171	54.7192	97.1044	97.8266	134.799	106.853	94.6531	99.2642	95.6948	101.775	107.258	118.68	37.009	104.59	361.189	SkM
ENSG00000147684.7	NDUFB9	299.493	188.245	158.021	92.4637		3.61545	2.27248	1.11621	1.59097	1.89527	3.23903		86.2975	78.7531	74.0595	87.9908	109.025	161.809	85.1923	76.4332	77.0743	111.03	107.795	106.587	95.9084	109.027	92.1948	85.5472	73.8895	79.9466	79.1978	77.5225	71.5776	45.284	77.8112	75.3718	76.4965	80.4816	64.1247	99.561	159.193	108.112	89.2484	77.3836	36.7843	82.837	299.493	SkM
ENSG00000023228.13	NDUFS1	50.5824	42.3908	31.0367	16.4597		3.11188	2.60793	1.01262	1.19324	1.62976	3.07311		16.5502	15.2925	32.1157	17.2905	20.6775	22.5788	15.5201	18.1815	14.7653	19.6259	20.5317	19.5248	18.535	20.4365	15.3733	13.0808	13.1002	13.8244	14.6096	17.3686	13.7812	5.16534	15.179	12.8118	15.6813	16.0506	10.9478	17.7893	15.6113	16.4586	16.8855	17.0611	3.43826	16.2546	50.5824	SkM
ENSG00000112992.16	NNT	69.7386	52.467	53.1017	16.4378		4.2563	3.20218	1.00323	1.32919	1.3133	4.24258		21.806	18.1853	17.7854	22.0701	17.3183	24.3852	15.6569	16.4706	16.3318	24.0368	20.1447	20.5448	10.5748	24.4119	13.8698	17.1081	27.2804	17.3645	15.0757	13.4674	12.421	7.19076	13.8649	13.5512	11.3379	15.8607	12.5209	24.2873	10.3521	24.4466	16.2623	13.5154	3.30309	16.3848	69.7386	SkM
ENSG00000105953.14	OGDH	222.198	201.37	121.008	70.5614		3.38908	3.0714	1.07624	1.10343	1.83623	3.149		61.7485	54.7324	84.7814	59.2638	75.7674	55.0002	50.3295	65.7151	53.5597	87.8507	69.7784	93.3956	69.0056	106.228	68.3839	65.8433	23.1275	76.8793	53.6173	65.4107	44.8225	16.1522	57.849	55.5776	74.8869	68.8999	58.9463	58.384	72.2783	107.56	71.2629	63.7559	33.4673	65.5629	222.198	SkM
ENSG00000185345.18	PRKN/PARK2	8.70394	4.77829	6.00487	2.56145		3.63009	1.99285	1.06829	1.82156	1.44948	3.39805		3.65609	2.14849	4.03297	3.43379	4.53566	7.74401	2.74995	1.72845	2.18372	4.16034	1.76823	4.08231	0.669651	4.57718	2.28335	3.11295	0.368726	1.38218	1.36466	2.81946	3.17711	0.401455	2.85821	1.62167	2.51209	0.918787	0.920058	1.45444	6.62723	1.73756	2.74903	1.42489	0.0451793	2.39772	8.70394	SkM
ENSG00000109819.8	PPARGC1A/PCG-1α	11.0173	9.40684	13.5228	0.448936		4.15507	3.5477	0.169312	1.1712	0.81472	24.5409		1.88822	2.28855	1.89947	1.26943	5.71149	6.30843	1.60012	2.58835	3.8099	2.12792	4.70338	5.36943	0.816935	7.06529	2.32841	10.1089	9.21635	3.29224	10.8542	1.59596	0.761154	1.26545	4.63045	2.83343	4.74147	3.55743	0.387908	2.71471	4.76897	17.2593	1.11726	1.01905	0.0223064	2.65153	17.2593	Thyroid
ENSG00000151729.10	SLC25A4	370.457	563.848	427.968	109.938		15.0316	22.8786	4.46083	0.657016	0.865618	3.36969		18.2454	20.1758	22.987	41.7038	106.478	80.6551	19.4513	12.1126	19.2079	95.6996	35.9621	97.3768	13.8635	110.106	31.1535	26.1037	14.259	23.1867	22.7013	27.136	22.0051	8.78907	48.4301	34.7058	10.2257	18.5068	10.9398	54.1128	31.4937	30.8576	26.192	15.1984	0.932549	24.6452	563.848	Heart
ENSG00000161558.10	TMEM143	34.2424	21.0931	16.6048	7.02419		4.0294	2.48208	0.826556	1.62339	2.0622	4.87493		9.43827	6.67074	10.639	10.3347	12.9784	6.11013	8.38126	8.37744	8.68952	10.9709	7.97894	8.94448	5.3538	9.28701	7.89087	8.48995	9.657	7.95242	6.62722	10.8931	8.66073	3.10211	8.58412	8.40359	8.00514	9.55529	10.8436	7.45245	8.50633	12.6945	9.5056	7.74165	2.04035	8.49814	34.2424	SkM
ENSG00000169021.5	UQCRFS1	133.849	101.995	86.5864	33.8209		3.3865	2.58057	0.8557	1.31231	1.54584	3.95758		40.7227	40.9883	67.5044	47.0237	42.6412	51.672	40.3228	33.8221	36.8633	60.0803	66.7521	50.7618	46.6142	54.3309	38.7257	45.0554	32.2699	34.7372	36.0675	29.9293	30.4406	18.9425	37.4586	31.2524	43.5934	46.0363	35.1555	48.2677	59.2059	35.1712	34.9388	37.8817	15.8301	39.5243	133.849	SkM
ENSG00000213585.10	VDAC1	390.941	199.285	158.848	106.391		4.29539	2.18961	1.16895	1.96172	2.4611	3.67457		88.997	97.9178	115.864	98.2145	114.92	187.27	87.8429	66.7284	71.69	85.4019	108.713	86.7908	164.73	91.9733	71.9505	96.9659	78.1192	99.8551	104.589	80.5517	78.7668	41.2641	77.6235	95.4112	119.454	104.452	65.3354	111.681	53.632	90.0549	73.5453	113.796	21.8936	91.0141	390.941	SkM
ENSG00000153531.13	ADPRHL1	105.436	54.9668	47.5616	7.3594		101.637	52.9864	7.09424	1.91818	2.21683	14.3267		0.717737	0.518787	0.812135	1.55737	0.844026	2.34074	0.825065	1.23477	1.63555	3.23401	1.57241	2.88115	0.503044	3.24392	1.5145	0.296855	0.268193	0.735621	1.47809	13.2612	0.779242	0.695199	2.10938	1.11564	0.973933	0.904347	0.785957	1.81386	1.66842	0.354615	1.10082	0.907504	0.139331	1.03738	105.436	SkM
ENSG00000157510.13	AFAP1L1	16.9899	18.9299	23.2354	5.31748		2.09291	2.33189	0.655038	0.897517	0.731208	3.1951		54.6701	39.0931	5.04798	10.2769	2.73898	1.75518	33.0098	12.5934	12.0683	7.03254	4.87981	12.3509	5.3904	11.6457	27.1497	6.0542	1.96029	33.7618	5.27152	51.2439	7.12542	0.893692	5.3662	8.78897	8.23132	6.44201	8.00433	3.41843	15.818	22.3852	20.3911	8.84101	0.0737393	8.11782	54.6701	Adipose-subcutaneous
ENSG00000135439.11	AGAP2	4.12607	7.68416	0.788058	0.817807		2.1933	4.08468	0.434723	0.536958	5.23574	5.04529		2.71901	2.76518	0.704275	1.80793	260.44	121.483	1.62678	1.1502	1.38757	2.53987	1.9251	3.84165	1.01419	4.70595	1.38419	0.39423	0.450689	4.01342	1.8981	2.15924	0.775081	0.475307	8.09778	2.3427	1.34718	4.54201	12.6475	1.48664	1.67648	3.12306	1.86433	1.23938	18.8735	1.88122	260.44	Brain-cerebellum
ENSG00000106992.17	AK1	223.529	135.381	136.177	73.4427		5.07455	3.07342	1.6673	1.65111	1.64146	3.04358		41.8067	44.4958	39.163	37.4267	74.701	63.0098	32.9795	54.9381	62.1649	55.9902	41.2763	50.5247	25.5756	51.1886	64.0221	20.9924	22.1139	79.8013	26.3711	65.7017	77.5359	7.83943	53.9044	27.9712	19.5123	21.7168	52.8631	23.8741	74.2821	62.5672	43.6022	39.9162	14.3525	44.049	223.529	SkM
ENSG00000198796.6	ALPK2	23.5789	23.6857	34.6811	0.0507204		320.968	322.421	0.690431	0.995491	0.679878	464.88		0.950771	0.0741953	0.0153379	0.260537	0.0178153	0.0274391	0.143046	0.0713186	0.0524147	0.268327	0.131145	0.0302781	0.0781118	0.0339755	0.0599854	9.05895	2.07073	0.122948	0.0723837	0.0495683	0.0570035	0.034467	0.0727286	0.14442	0.233606	0.588169	0.443051	0.411976	3.32741	0.0382348	0.0667937	0.143912	0.0401385	0.0734619	34.6811	Heart-atrial appendage
ENSG00000156381.8	ANKRD9	36.4108	26.0001	21.628	9.23959		3.50993	2.50636	0.890679	1.40041	1.6835	3.94074		5.52092	7.59357	8.49477	11.0543	22.4559	16.1184	7.2757	4.27162	5.41238	14.8977	21.8551	13.4962	11.9823	14.5807	6.95804	10.2245	3.55703	12.1552	17.1743	6.98692	8.72236	3.08613	4.32351	14.2361	15.6325	19.4798	5.91478	12.8946	22.9373	12.7454	6.19535	10.5228	3.98358	10.3737	36.4108	SkM
ENSG00000146809.12	ASB15	13.2563	10.1669	8.62318	0.0162663		827.975	635.015	1.01598	1.30387	1.53729	814.955		0.0160462	0.0112738	0.00585714	0.00638048	0.0272051	0.00509363	0.0174827	0	0.0176941	0.0130845	0.0129571	0.0123021	0	0.00877882	0	0.56408	0.0117684	0.0194711	0.0449349	0.0159748	0.0185568	0.0115971	0.0395238	0.0174053	0.0196871	0.0162312	0.017868	0.0185462	2.67798	0.0138171	0.0165953	0.0114838	0	0.0160105	13.2563	SkM
ENSG00000112175.7	BMP5	2.24581	2.06704	0.532536	0.126527		4.62962	4.2611	0.260829	1.08649	4.2172	17.7497		2.17531	0.189398	0.167945	8.07307	0.0853976	0.0259156	1.78612	0.0933541	0.0994465	0.486573	4.45711	2.00522	0.40306	2.86544	0.122048	0.76827	0.813485	15.3709	1.85752	2.92378	0.0258426	0.483618	6.06817	1.77802	0.102006	6.28712	0	1.12261	0.100036	2.14968	0.0216569	0.0793799	0	0.485096	15.3709	Lung
ENSG00000136261.14	BZW2	119.602	137.32	83.3767	24.286		3.4147	3.92056	0.693378	0.870973	1.43448	4.92473		46.9523	36.1907	24.8175	73.2098	13.3594	22.7854	52.2671	35.9504	33.0535	51.6301	45.3113	47.643	55.0806	67.1245	34.1009	15.7311	8.24787	37.4666	36.0492	55.1009	31.4983	21.0562	20.3218	29.7935	77.8391	33.3664	27.9368	51.9469	18.9302	63.6223	33.8519	55.4765	8.48265	35.0256	137.32	Heart
ENSG00000157445.14	CACNA2D3	8.06561	5.04721	12.1912	1.29889		4.77969	2.99098	0.769724	1.59803	0.661593	6.20962		1.63946	1.28432	0.476416	1.18259	3.85981	22.5311	1.12762	2.73414	1.15598	4.25418	1.07806	3.1036	3.1602	3.13206	1.73549	1.55399	0.0302266	3.20316	0.8378	2.68491	5.40856	0.0738989	5.07157	2.96203	1.23261	0.778687	1.59841	1.73603	11.2995	1.95993	1.0327	4.31402	0.505423	1.68748	22.5311	Brain-frontal cortex
ENSG00000058404.19	CAMK2B	37.6709	22.8407	28.8645	1.81119		75.9875	46.0729	3.65343	1.64929	1.30509	20.799		0.28251	0.121118	0.278357	0.12061	246.226	104.538	0.6814	0.105513	0.151367	0.893932	0.397375	0.664386	0.332368	0.529045	0.275553	0.758959	2.36737	0.25018	0.327715	14.7352	0.256279	0.83115	54.1038	2.00698	0.768903	0.462457	0.282419	1.40849	2.557	26.8371	0.168673	0.192873	0.0491604	0.495751	246.226	Brain-cerebellum
ENSG00000161649.12	CD300LG	5.02751	8.96856	6.13443	0.717496		2.91609	5.202	0.416166	0.56057	0.819556	7.00702		93.974	89.6467	1.33593	1.28152	0.089466	0.0796608	79.6847	2.23728	3.39396	1.82287	0.916377	2.54721	0.62693	3.26558	3.74494	0.711282	0.0944556	7.76926	0.859669	7.45714	1.09423	0.502717	0.17626	1.16144	3.29828	0.934546	2.07432	1.62525	23.0492	1.98059	3.07576	2.56905	0.0345247	1.72406	93.974	Adipose-subcutaneous
ENSG00000112782.15	CLIC5	66.5363	41.7201	30.1853	0.974052		28.7918	18.0533	0.421495	1.59483	2.20426	68.3088		7.11032	14.9507	0.590573	2.21021	0.696003	1.45306	5.60162	3.60271	3.2966	2.36572	8.07074	3.14808	0.489928	3.46346	3.5071	30.2848	0.114408	40.4432	1.75327	14.4626	0.432518	0.410365	2.23949	1.40208	0.840047	9.57272	28.5746	1.15436	2.31399	9.9135	1.825	2.3079	0.182006	2.31095	66.5363	SkM
ENSG00000183230.16	CTNNA3	4.23934	4.70995	3.81693	0.610674		14.8773	16.5288	2.14306	0.900082	1.11067	6.94207		0.367228	0.263658	0.0307606	0.30625	3.39583	1.59028	0.195466	0.71744	0.993329	1.94591	0.562455	1.50621	0.0652576	2.8778	0.647399	0.0354518	0.407322	0.042854	0.0933809	6.35207	0.800258	0.0185049	0.104338	0.0749053	0.0795543	0.110943	0.0780358	0.0972121	2.47975	0.141137	0.401673	0.179376	0.00601625	0.284954	6.35207	Nerve-tibial
ENSG00000150401.14	DCUN1D2	29.7074	27.9282	22.8271	8.95361		2.46584	2.31815	0.743186	1.06371	1.30141	3.31792		11.3291	8.74506	8.21239	11.398	44.1935	14.0527	11.0613	18.9241	18.5465	13.6739	9.64084	12.3357	7.20466	12.1973	16.4823	6.65033	4.69961	12.3642	10.2937	16.7415	16.8875	4.17069	17.2911	13.0677	11.8979	10.7802	14.2162	8.2507	18.9485	8.77492	18.7116	12.7398	3.95372	12.0476	44.1935	Brain-cerebellum
ENSG00000175084.11	DES	12069.4	8345.97	5253.72	268.354		97.158	67.1846	2.16023	1.44614	2.29731	44.9757		86.4736	74.364	12.2968	6505.57	6.52934	4.5389	24.4188	935.529	693.413	13011.1	2715.56	10253.3	664.768	14058.1	2548.98	5.69978	5.18058	257.868	32.1174	30.5365	150.643	5.30989	7.12045	2984.69	97.8059	260.234	26.8851	380.28	30.6829	80.5645	3741.63	783.808	6.09659	124.224	14058.1	Esophagus-muscularis
ENSG00000205683.11	DPF3	9.2464	5.06935	4.37074	1.10719		13.998	7.67443	1.67616	1.82398	2.11552	8.35123		0.411667	0.475283	1.19839	0.380597	16.2354	1.90504	0.646158	0.534713	0.736595	0.736319	2.05743	0.674944	0.224736	0.635655	0.457308	1.29249	1.42727	0.447679	0.308401	0.781729	14.2066	0.208353	0.924683	0.240683	0.609184	1.52896	1.41442	0.395413	8.71633	0.692244	0.386971	0.314361	0.17022	0.660551	16.2354	Brain-cerebellum
ENSG00000198842.9	DUSP27	80.1598	40.0999	36.9152	10.8262		1575.87	788.328	212.833	1.999	2.17146	7.40424		0.101197	0.116214	0.156954	0.0379431	0.0509932	0.491476	0.0796755	0.030476	0.0807375	0.0443107	0.0427164	0.0506621	0.014655	0.0375423	0.0596888	0.0199415	0.0102255	0.183601	0.228822	0.10418	0.0507408	0.0187197	0.0415045	0.0751657	0.0480657	0.0612968	0.0129913	0.0312334	0.391336	0.0518621	0.0567363	0.0434039	0.0167738	0.050867	80.1598	SkM
ENSG00000173153.13	ESRRA	107.518	78.0073	65.6203	24.2574		2.87879	2.08864	0.649491	1.37831	1.63849	4.43238		34.0755	33.0179	34.5612	46.1091	45.0056	25.8303	30.9179	22.2424	26.0224	38.4989	68.2909	38.3222	67.3519	42.3302	23.7563	49.1371	42.3002	46.5741	55.1648	21.5339	11.6738	28.842	21.9057	36.3745	42.089	65.4711	40.7925	47.1318	15.4251	45.0349	22.4389	41.292	21.5276	37.3483	107.518	SkM
ENSG00000158008.9	EXTL1	2.02627	1.69951	1.06351	0.398378		3.3366	2.79853	0.655997	1.19227	1.90527	5.0863		0.149453	0.234369	1.51071	0.518796	2.59119	32.8781	0.721727	0.61307	0.467162	1.73885	0.586714	0.597352	0.10578	0.601502	1.48223	0.383518	0.0245943	0.471275	0.348963	60.6635	2.57628	1.0304	1.64291	0.653215	2.65474	0.365507	5.76404	0.2143	1.49298	0.740015	3.4419	0.369799	0.0160999	0.607286	60.6635	Nerve-tibial
ENSG00000189350.12	FAM179A TOGARAM2	2.87609	1.889	2.79607	0.165498		5.73764	3.76845	0.330159	1.52255	1.02862	17.3784		0.419766	0.359933	0.618434	0.487839	2.47309	0.827107	0.25689	0.421216	0.669151	0.701643	0.391946	0.749615	0.162175	0.750381	2.36117	0.312284	0.114714	1.86714	0.223222	2.50847	0.530596	0.108859	3.27173	0.467961	0.514696	0.572473	3.29937	0.399881	2.18253	0.387967	0.300328	0.313686	0.737296	0.501267	3.29937	Spleen
ENSG00000163833.7	FBXO40	39.2013	37.3817	50.7534	0.0947505		622.812	593.903	1.50535	1.04868	0.772388	413.732		0.146619	0.104903	0.0467237	0.0183625	0.075608	1.27138	0.0658526	0.0998159	0.0409886	0.0292072	0.0320758	0.0791607	0.0215053	0.0479628	0.117508	0.0163553	0.0227727	0.0925106	0.0600322	0.0463348	0.15831	0.0100853	0.057854	0.0343063	0.0750279	0.0723375	0.148692	0.0271961	0.163653	0.0384183	0.0676245	0.0402114	0.116581	0.0629424	50.7534	Heart-atrial appendage
ENSG00000139914.6	FITM1	114.594	71.2445	78.7802	0.698707		71.1859	44.2572	0.434037	1.60846	1.4546	164.009		1.35697	1.21068	7.1962	0.949874	2.4347	0.606545	1.56523	1.45205	1.56513	0.870494	1.41282	1.14891	1.24737	1.14301	1.65434	1.21733	10.9226	1.96181	2.06014	1.84256	2.04185	6.58443	2.07867	3.50877	1.93113	2.94078	12.2472	1.18656	4.08781	3.18924	1.50499	1.30786	1.82732	1.60979	114.594	SkM
ENSG00000186628.12	FSD2	14.9222	8.79898	10.8421	0.476695		17.4259	10.2753	0.556678	1.6959	1.37632	31.3035		0.43371	0.430958	0.660531	0.635599	2.99528	0.705592	0.510102	0.900297	1.01908	0.812345	0.928472	0.795984	0.981117	0.736166	1.22973	0.622078	0.487893	0.534848	1.03874	0.9669	1.5205	0.602493	2.79079	2.06438	0.36587	0.9793	1.62175	0.778544	1.90627	2.26115	1.41315	1.11836	0.136495	0.856321	14.9222	SkM
ENSG00000167701.13	GPT	27.2498	28.1734	12.2028	2.58641		4.90922	5.07561	0.465958	0.967217	2.23308	10.5358		24.9085	24.4152	4.57651	2.15376	15.9657	5.6927	13.8295	3.5899	3.44087	2.62036	52.0321	2.29744	4.34469	1.78611	4.63248	11.8879	127.723	1.91355	16.8354	16.1115	4.30368	8.78211	9.10819	6.77174	28.8971	18.5298	1.7289	21.4563	8.96749	5.40878	3.1126	4.12761	0.258003	5.55074	127.723	liver
ENSG00000144596.12	GRIP2	11.8852	9.7301	5.26672	1.8528		6.20874	5.08293	0.967889	1.22149	2.25666	6.41472		1.78748	2.32738	0.583798	1.51767	3.03748	4.9419	1.97574	3.07115	2.28634	1.75583	1.34014	1.49302	0.998264	1.37149	2.24551	3.01995	0.241397	0.717865	0.82142	2.3746	10.1262	0.173779	3.62374	2.09068	1.83881	1.69769	2.07305	7.69141	2.17122	1.68107	3.19282	2.92929	0.0286504	1.91427	11.8852	SkM
ENSG00000010282.14	HHATL	187.189	261.535	288.593	0.553229		342.372	478.352	1.01187	0.715732	0.648626	338.357		0.560046	0.332152	0.429439	0.264266	20.6587	51.4636	0.870707	1.21013	1.49205	0.501941	0.308723	0.681178	0.159561	0.540254	1.21338	0.218698	0.225694	0.635288	0.851412	0.480188	0.171377	0.451984	8.75567	0.657604	0.72967	0.278334	0.184045	0.216458	5.8503	38.1147	0.684288	0.536334	0.223377	0.546741	288.593	Heart-atrial appendage
ENSG00000152413.14	HOMER1	9.45057	6.03453	5.95633	2.09342		4.33263	2.76654	0.959732	1.56608	1.58664	4.51442		0.843704	1.80678	0.274224	2.89017	10.2525	15.4253	1.82499	3.17252	3.50613	1.74779	0.95548	2.95887	2.88926	3.40912	2.26909	1.49427	0.299443	2.56781	1.66889	2.08	3.63879	0.36528	3.57301	1.69206	2.85296	0.757289	0.52297	1.2407	6.0878	9.4856	4.74261	2.86423	0.0625407	2.18126	15.4253	Brain-frontal cortex
ENSG00000130528.11	HRC	302.169	516.122	367.07	7.67864		78.4771	134.043	1.99424	0.58546	0.823192	39.3519		16.0648	10.115	2.61834	4.28352	1.132	1.88721	9.07279	14.3219	11.0973	3.67352	2.81507	6.27961	1.71101	5.86983	17.3752	2.6451	0.92254	4.0273	3.34964	10.4944	6.77884	0.533541	2.5483	4.2437	2.55234	3.16981	0.57932	1.78202	2.63226	10.4979	14.6226	6.18539	0.131938	3.85041	516.122	Heart
ENSG00000187715.13	KBTBD12	14.8737	7.78932	1.77591	2.94598		22.4394	11.7514	4.44448	1.9095	8.37526	5.04881		0.457731	0.503276	0.229325	1.42023	3.63246	2.17508	0.30584	0.275846	0.690767	3.16927	1.74622	3.45751	0.179774	3.44871	1.48205	1.07288	0.0215533	0.385094	2.64747	0.634912	0.216494	2.42404	0.9681	0.280116	0.279304	0.803317	0.0599572	2.56673	2.96528	0.15512	0.630417	0.284181	0.0240728	0.66284	14.8737	SkM
ENSG00000124743.5	KLHL31	17.7604	35.5456	31.9101	0.0853246		51.6169	103.306	0.247978	0.499651	0.556576	208.151		2.55089	4.41275	1.26724	0.376096	0.070393	0.119527	2.09115	0.141488	0.288302	0.123672	0.378503	0.125593	0.44041	0.124623	0.358676	0.196936	0.329486	0.445419	1.10134	0.301822	0.302894	0.286362	0.905202	1.35257	1.68194	0.480408	0.256416	0.324086	0.727361	1.79099	0.151035	0.735026	0.0186033	0.344081	35.5456	Heart
ENSG00000122367.19	LDB3	338.841	372.274	299.683	57.7722		62.1805	68.3157	10.6017	0.910192	1.13066	5.86512		11.5589	5.53971	0.464782	7.63807	2.03552	3.18317	5.71704	13.8504	12.2304	38.7936	11.9782	28.8155	3.48625	32.2441	25.2466	0.906791	0.22744	4.77981	2.57812	12.2889	4.37395	0.430217	2.025	18.5113	2.78421	4.31845	0.476002	3.26918	5.35892	5.79369	17.6391	8.79326	0.135885	5.44932	372.274	Heart
ENSG00000170807.11	LMOD2	396.594	223.952	197.269	0.174538		2937.55	1658.8	1.29279	1.77089	2.01042	2272.25		0.186971	0.208104	0.114723	0.0744898	0.107795	0.0559202	0.160106	0.0729549	0.0974815	0.168265	0.106184	0.14641	0.0692878	0.14	0.0941341	0.0373189	0.0811305	0.218602	0.722102	0.217816	0.146991	0.0548975	0.127755	0.137113	0.248354	0.115349	0.0909908	0.132904	0.716469	0.163935	0.148145	0.143815	0.0883929	0.135009	396.594	SkM
ENSG00000185028.3	LRRC14B	26.2886	14.9192	11.5102	0.0337074		574.757	326.184	0.736957	1.76206	2.28394	779.906		0.0320588	0	0.0301709	0	0.728295	0.13342	0.0765333	0.0480057	0	0.0435967	0.0484177	0.0248335	0.0159759	0	0.0807742	0.0643386	0	0.0235302	0.118509	0.0295386	0.127731	0	0.247475	0.0549686	0.0385578	0.053915	0.0508793	0.0993248	0.909719	0.0500274	0.0478806	0.0339097	0	0.0457387	26.2886	SkM
ENSG00000122477.12	LRRC39	87.2193	49.7955	45.0672	2.69351		29.7038	16.9586	0.917313	1.75155	1.93532	32.3813		3.72591	2.40846	10.2881	2.66713	4.98901	5.50386	3.38036	2.96295	4.51793	2.88005	2.05422	2.64593	1.36885	2.47234	4.39322	1.57013	1.56493	3.36981	2.31421	6.74383	3.5215	1.02062	4.33955	3.90468	2.90966	2.67105	3.8437	2.16647	12.9035	4.05906	3.4823	2.62514	0.39388	2.9363	87.2193	SkM
ENSG00000114738.10	MAPKAPK3	98.4651	119.512	75.654	13.9616		5.28171	6.41068	0.748906	0.823893	1.30152	7.05257		18.5442	16.4331	41.0103	19.8898	4.73858	8.42404	18.7411	15.8639	16.8376	13.4607	15.7267	18.1474	46.0927	18.4372	19.7315	24.5531	10.2031	34.4579	24.2974	14.7008	20.3601	17.187	31.0434	23.346	54.039	16.9139	29.7772	23.7775	16.0963	56.5083	17.3553	24.8156	46.8891	18.6426	119.512	Heart
ENSG00000198125.12	MB	8460.92	4771.04	3937.72	2.49758		3580.84	2019.21	1.05703	1.77339	2.14869	3387.65		2.62021	2.22808	2.04413	0.270333	1.66755	1.52679	5.53721	0.661783	1.1978	3.68399	5.31102	4.06676	1.99863	4.52479	1.49445	0.672087	0.996084	3.10666	22.1357	3.40386	1.49277	0.882163	7.14878	9.43828	4.95324	4.86178	0.790942	1.3877	3.68221	2.80559	1.9147	2.71858	1.65842	2.36283	8460.92	SkM
ENSG00000146147.14	MLIP	72.7115	43.879	31.1014	0.302032		254.564	153.621	1.05742	1.65709	2.33789	240.741		0.673251	0.293427	0.843961	0.302862	0.443071	4.03311	0.364859	0.229539	0.140242	0.146728	0.131372	0.266686	0.537247	0.263583	0.277835	0.053103	3.00776	0.0673092	0.666212	85.8349	0.0308741	0.0755154	0.0924009	0.11171	1.3295	0.42753	0.0243026	0.0465558	0.657064	0.420028	0.0818664	0.423773	0.0293039	0.285631	85.8349	Nerve-tibial
ENSG00000157502.13	MUM1L1	3.63016	2.29909	2.27666	0.195507		3.81768	2.41785	0.205606	1.57896	1.59451	18.5679		0.762954	3.50117	4.28289	0.37473	0.17725	6.25249	1.2648	21.0915	26.6033	0.169178	0.177348	0.153573	0.0247207	0.138117	17.612	0.713056	0.742198	0.263894	0.175629	8.4077	213.275	6.87696	8.44839	2.20488	0.170414	0.0907551	0.0198704	1.13881	35.2219	19.7043	23.8734	2.79644	0	0.950882	213.275	Ovary
ENSG00000092054.12	MYH7	3692.76	4513.66	592.177	1.29798		3383.2	4135.28	1.18917	0.81813	6.23591	2845.01		1.29477	1.09988	0.672952	0.0876439	1.16295	2.23013	1.01418	0.134055	0.209592	1.25267	0.73523	1.21497	0.595611	1.15456	0.18153	0.34738	0.496362	1.53522	2.50342	1.67845	0.790827	5.29944	3.03324	1.08312	1.34567	0.802556	0.471749	0.76148	2.69373	1.23656	0.930782	1.16286	0.917357	1.0915	4513.66	Heart
ENSG00000111245.14	MYL2	12092.5	14495.3	47.0739	7.36492		4888.81	5860.23	2.97752	0.834236	256.883	1641.91		3.77508	3.42348	1.67325	0.582546	2.65902	1.90219	3.10735	0.897894	1.07877	3.60217	2.10127	3.70386	1.60877	3.41247	0.700973	1.23441	1.32416	4.44957	7.83431	5.37873	2.19715	1.23473	1.76367	3.16638	3.89417	2.28799	1.71857	1.91279	2.02984	3.6759	2.70857	3.13382	2.84102	2.47351	14495.3	Heart
ENSG00000101605.12	MYOM1	318.693	207.165	130.698	21.339		54.0348	35.1251	3.61806	1.53835	2.43839	14.9348		10.6627	6.10904	1.6944	14.3258	5.13106	3.93191	6.19334	8.09321	6.36959	24.1309	7.99274	20.7849	1.82391	19.3727	11.2719	1.0555	12.6202	2.62308	2.43545	9.36367	4.59335	6.59487	3.07808	4.53732	1.64335	3.94486	1.79401	2.35653	10.1678	5.6868	13.0596	3.24494	1.06218	5.89792	318.693	SkM
ENSG00000036448.9	MYOM2	205.512	214.813	171.61	0.571084		173.02	180.85	0.480793	0.956702	1.19755	359.863		0.921589	0.945507	1.21497	1.63392	6.33739	7.86321	1.15592	0.70724	1.17407	1.57616	0.89775	3.71582	0.64909	3.58965	1.05223	2.09087	1.17636	1.7564	0.671721	1.54802	1.19923	0.514703	2.03092	2.60298	1.31631	0.946146	4.84828	0.919497	7.99009	1.09992	1.72843	0.99726	1.00347	1.18779	214.813	Heart
ENSG00000142661.18	MYOM3	128.392	77.6704	56.4557	0.480616		567.942	343.575	2.126	1.65304	2.27421	267.141		0.353734	0.227295	0.0865723	0.136822	0.174523	0.0286453	0.569003	0.220674	0.29718	0.0983243	0.223596	0.226907	0.299635	0.593317	0.193988	7.8259	0.054178	0.158173	0.59385	0.225224	0.107107	0.382096	0.0660464	0.247039	1.21536	1.9748	0.0348345	0.0762711	9.28078	0.212003	0.328915	0.337688	0.0249123	0.226066	128.392	SkM
ENSG00000124374.8	PAIP2B	16.0767	13.354	6.96147	2.91169		2.98295	2.47777	0.540249	1.20389	2.30938	5.52143		2.76503	2.5922	1.41573	5.47113	21.6697	20.2512	3.62167	4.98001	5.65205	5.25008	3.5401	6.0483	7.6491	5.8632	8.65746	3.83937	6.00679	2.75693	7.5091	11.5179	11.7737	22.7261	3.25078	5.30793	11.9037	3.66531	2.08591	10.0687	4.81809	4.82736	6.14764	6.52313	0.361316	5.38953	22.7261	Pancreas
ENSG00000099260.10	PALMD	71.4802	58.1421	37.5233	9.61813		3.29355	2.67898	0.443168	1.22941	1.90496	7.43182		149.296	133.333	65.427	22.5921	3.37328	4.41984	121.564	19.9015	32.2909	15.4118	8.71655	24.4704	34.8846	28.0892	44.8512	5.23184	17.5005	32.3909	61.5299	80.4811	35.3378	2.98339	7.44963	20.8141	72.0602	9.37131	8.25901	5.19114	16.9188	14.9392	55.0844	29.5192	0.140553	21.7031	149.296	Adipose-subcutaneous
ENSG00000205268.10	PDE7A	22.9809	18.4281	19.2357	4.36779		2.58181	2.07032	0.490704	1.24706	1.1947	5.26145		8.4974	7.12715	2.17097	7.16059	12.6747	5.28978	10.9593	8.92356	11.4476	5.39399	5.88486	5.8283	5.33679	5.00085	10.5261	5.59711	1.97237	21.4067	19.6703	11.7448	7.10419	5.10604	12.6462	15.4909	7.5099	14.7487	29.2223	8.87859	9.11761	28.3297	9.57196	10.1407	11.3513	8.90108	29.2223	Spleen
ENSG00000134020.7	PEBP4	114.31	93.614	109.094	16.3044		58.0124	47.5092	8.2745	1.22108	1.04781	7.01099		1.28574	0.817251	1.90538	0.378401	5.88919	6.24031	2.60526	1.01234	1.24044	0.834757	0.373431	7.73117	0.18119	4.41702	3.31881	1.43556	0.197901	80.2179	3.1181	3.02586	2.0355	2.60908	15.8876	20.3887	0.937007	0.719043	0.978983	5.96953	10.8503	76.3698	1.03792	0.648721	0.154448	1.97044	114.31	SkM
ENSG00000187642.9	PERM1	116.259	61.647	30.0796	0.388882		242.796	128.744	0.812144	1.88588	3.86504	298.957		0.367352	0.398707	0.428906	1.7341	0.148106	0.223383	1.13951	1.78742	0.812332	0.320791	0.381949	0.460023	19.8697	0.434117	1.41683	0.796836	0.259384	0.743447	3.29825	0.385027	0.220688	0.182862	0.276967	2.6118	17.5578	0.534452	0.699733	0.48986	2.66113	0.467808	0.833465	11.4119	0.172058	0.478834	116.259	SkM
ENSG00000123836.14	PFKFB2	17.66	12.717	6.99725	3.70976		3.17787	2.28839	0.667562	1.38869	2.52385	4.76042		3.50722	2.89675	6.47825	3.95433	1.99542	8.20088	3.61039	4.78695	5.67439	3.75653	16.618	3.25759	8.88354	3.3878	5.26822	10.3913	1.52505	14.9607	7.55471	7.95099	5.43997	3.46433	24.8266	3.64022	7.22035	19.8231	16.739	11.6463	6.52322	45.1432	4.59505	5.07628	14.6843	5.55718	45.1432	Thyroid
ENSG00000160539.4	PLPP7	96.4599	51.0973	57.8268	15.6881		13.0771	6.9273	2.12685	1.88777	1.66808	6.1486		7.39671	6.46944	11.5681	9.89834	27.699	17.9039	7.35573	13.0353	12.9287	15.0156	5.64444	11.6305	1.39566	10.7223	10.7484	3.28102	0.185629	3.12836	1.63508	11.2058	16.3018	1.19474	7.92199	7.2604	1.92817	2.70968	3.44612	1.69747	9.94359	3.22678	13.3692	6.74626	0.38375	7.37622	96.4599	SkM
ENSG00000198729.4	PPP1R14C	32.6593	46.8844	63.5691	0.707371		58.5289	84.0218	1.26768	0.696592	0.513761	46.17		0.309507	0.269282	0.096623	0.141858	3.68325	21.181	1.54898	0.357836	0.13641	0.36055	13.5284	0.192658	27.0929	0.204686	1.68916	6.02746	0.0444654	13.0367	1.14929	0.381164	0.216706	0.408634	3.26791	1.21067	166.673	2.67677	0.221568	0.217635	16.5617	89.2558	0.399629	33.797	0.0857403	0.558002	166.673	Skin
ENSG00000167393.17	PPP2R3B	63.5032	45.8437	48.3712	9.15717		5.34192	3.8564	0.770306	1.38521	1.31283	6.93481		11.1357	8.40447	9.20123	19.3772	13.7927	7.45106	12.6397	24.3226	23.258	9.32659	7.21283	8.81745	15.9716	7.73639	26.0212	5.81578	4.13125	11.0602	10.7966	38.4228	23.293	4.21903	30.4593	24.2386	28.9828	9.55405	19.3029	6.87536	56.2505	17.1673	23.9963	21.0688	8.33358	11.8877	63.5032	SkM
ENSG00000162409.10	PRKAA2	26.0901	15.3276	14.1651	6.25992		8.36907	4.91672	2.00803	1.70216	1.84186	4.1678		2.55594	1.33095	0.933041	4.07582	8.13289	4.403	2.0433	3.2283	4.02114	10.1083	3.58327	11.1677	2.71122	12.8997	6.79504	5.57459	0.366925	2.81582	4.85572	6.1774	2.8698	1.28631	3.00659	4.89125	0.759445	0.821295	1.64777	2.43499	1.97538	5.01314	4.62764	2.73859	0.0128825	3.11745	26.0901	SkM
ENSG00000160678.11	S100A1	21.6985	28.2431	25.3672	0.674762		13.8453	18.0212	0.430548	0.768276	0.855376	32.1573		2.82514	1.60243	1.10029	1.01049	1.68948	11.1513	3.1072	0.652827	0.918466	1.10136	1.09814	0.805284	2.15522	0.875263	0.915683	4.21965	0.776668	2.20882	8.62097	5.08136	0.608948	0.521729	2.68741	1.80129	2.03211	1.532	2.36603	1.48824	2.80102	8.99529	0.870081	1.73835	0.323277	1.56722	28.2431	Heart
ENSG00000102683.7	SGCG	56.8713	59.1638	50.8043	6.80866		56.938	59.2332	6.81665	0.961252	1.11942	8.35279		5.2836	3.70178	0.318578	3.53499	1.01965	1.85	1.77993	0.259631	0.327089	1.51624	0.713781	3.59682	0.572892	3.13808	1.72123	0.117902	0	6.72968	2.07499	0.978007	0.209597	0.132266	0.647842	3.39711	2.34584	0.567747	0.181968	0.412224	4.1125	0.181577	0.471498	1.57803	0.0218695	0.998828	59.1638	Heart
ENSG00000091482.5	SMPX	278.074	328.937	272.245	3.76868		1151.55	1362.18	15.6067	0.845372	1.02141	73.7855		0.111283	0.14967	0.0701752	0.845309	5.32637	3.66873	0.158432	0.208351	0.266652	32.5388	6.13329	14.6932	0.128052	21.2461	0.296424	0.071897	0.467133	0.216305	7.75077	0.145459	0.950963	0.0378599	0.325209	0.422399	0.125608	0.147023	0.0949913	0.332926	0.545004	0.106626	0.214018	0.208996	0.0722117	0.241478	328.937	Heart
ENSG00000115593.14	SMYD1	189.786	106.562	52.2083	0.0539073		3651.31	2050.15	1.03713	1.78099	3.63517	3520.6		0.0526411	0.0467495	0.0226746	0.0295358	0.0496469	0.628748	0.562683	0.0458305	0.0330362	29.2236	5.22739	5.53418	0.0326521	8.06427	0.0276212	0.0163694	0.0283895	0.0604597	0.332498	0.348376	0.0385403	0.0314401	0.0300101	0.0521382	0.0765631	0.0973324	0.0325615	0.137876	0.693896	0.0580754	0.0428661	0.0518169	0.0381681	0.0519775	189.786	SkM
ENSG00000185739.13	SRL	235.505	168.796	144.077	0.596243		156.164	111.929	0.395371	1.3952	1.63458	394.982		2.63801	3.40864	0.374789	2.11824	0.381981	0.524564	1.93151	3.51847	5.20148	1.27098	1.24039	1.92627	0.596211	1.4373	5.4482	0.648557	0.202041	1.57882	1.28957	3.2287	1.02645	0.176226	0.697267	2.40751	0.601041	1.89494	2.37504	0.935247	1.70967	3.15508	5.3859	1.64879	0.0623545	1.50806	235.505	SkM
ENSG00000166317.11	SYNPO2L	120.597	84.3208	103.235	0.193486		606.622	424.147	0.973265	1.43022	1.16818	623.285		0.144725	0.157718	0.297022	0.119298	0.220864	0.150397	0.255599	0.253237	0.257316	0.112565	0.0724162	0.155005	3.21859	0.129417	0.316881	0.0600608	0.0478821	1.19615	0.454705	0.255481	0.321016	0.0431989	0.255538	0.204116	0.112328	0.0937272	0.137656	0.0763059	0.660767	0.218399	0.337295	0.35755	0.0379111	0.198801	120.597	SkM
ENSG00000173991.5	TCAP	2504.54	1812.22	1252.47	7.4926		620.85	449.231	1.85734	1.38203	1.99968	334.268		3.7476	2.93463	2.89755	2.65599	14.3935	4.76818	3.68021	4.38733	4.56418	3.61865	2.36739	4.24672	1.77685	3.82138	6.56356	2.22353	1.34837	7.976	5.69594	7.24489	5.65584	0.699123	8.1376	6.09706	2.70268	2.85652	4.68584	2.43341	7.23582	5.27531	4.98425	3.74239	2.29018	4.03405	2504.54	SkM
ENSG00000113296.14	THBS4	25.7775	36.6456	3.80007	2.73545		6.59468	9.37507	0.699812	0.703427	6.78343	9.4235		15.6471	28.7106	1.0887	1.09198	2.9636	8.966	18.5049	2.23599	2.74137	66.044	8.53039	40.011	0.849002	28.9438	2.55282	0.584883	0.164378	1.33902	57.9688	136.981	5.69224	5.76779	26.6271	4.85407	1.71554	1.10201	0.523737	1.97865	13.8493	5.797	6.81158	1.39839	0.285874	3.90883	136.981	Nerve-tibial
ENSG00000170417.15	TMEM182	11.2363	15.761	22.6782	1.06024		16.1135	22.6021	1.52044	0.712918	0.495467	10.5979		0.619824	0.73337	0.954973	1.07569	1.26053	0.906922	0.873933	0.89311	0.976501	0.534988	0.662435	0.422891	0.615514	0.352722	0.686466	0.59155	0.693856	0.667285	1.17993	0.444449	0.909236	0.491182	3.19906	0.90521	0.340541	0.642995	0.700791	0.738689	1.28738	1.1001	0.628074	0.686454	0.092608	0.697323	22.6782	Heart-atrial appendage
ENSG00000114854.7	TNNC1	5931.51	3604.01	1693.52	4.83967		1580.88	960.547	1.28988	1.64581	3.50247	1225.6		4.36052	2.70481	5.9051	4.53621	5.75641	1.25534	4.16754	3.03191	5.7463	2.39328	2.1659	3.21532	1.19347	2.78714	3.33654	8.96897	1.14628	64.8909	6.25123	189.217	1.95178	1.3023	15.1288	6.90011	11.3498	2.45349	2.59673	3.26815	14.2967	13.6374	3.07471	4.18431	1.62253	3.75204	5931.51	SkM
ENSG00000147573.16	TRIM55	16.123	21.1743	37.8725	0.0364756		240.233	315.497	0.543487	0.761442	0.425718	442.022		0.095998	0.12812	0.0232753	0.0200554	2.4817	0.0733792	0.113351	0.0436938	0.159897	0.0243389	0.0558149	0.0480813	0.0169757	0.0208319	0.403628	1.89767	10.3062	0.131872	0.215277	0.0602515	0.0345214	0.0194753	0.777989	0.0276622	0.173367	0.119292	0.124761	0.0608489	17.0409	0.416838	0.0491009	0.0368288	0.0309989	0.0671141	37.8725	Heart-atrial appendage
ENSG00000141161.11	UNC45B	83.6843	50.8377	46.9013	0.0551836		1135.96	690.086	0.749078	1.64611	1.78426	1516.47		0.0830339	0.104995	0.0418882	0.0636093	0.0195876	0.0211176	0.0753617	0.041684	0.109926	0.046264	0.0363653	0.107991	0.038867	0.0728891	0.0929122	0.0512076	0.0284625	0.97797	0.2332	0.0681218	0.0677803	0.0212041	0.0418619	0.0744482	0.0409683	0.0870273	1.35278	0.0862233	2.21166	0.114447	0.0832662	0.0792598	0.105882	0.0736687	83.6843	SkM
ENSG00000204396.10	VWA7	4.33007	3.77495	2.69173	0.447357		2.83233	2.46922	0.29262	1.14705	1.60866	9.67923		0.308807	0.613185	0.243062	1.06356	11.5692	6.91385	1.37474	0.980806	1.68451	0.890712	1.95743	0.771806	0.706895	0.645541	7.55842	5.99651	0.960364	2.30409	2.661	0.641994	1.19719	1.89847	47.5446	1.68396	1.56761	2.54479	1.10432	3.78817	1.85408	4.36211	15.1537	1.48999	0.680078	1.5288	47.5446	Pituitary
ENSG00000075702.16	WDR62	2.76742	4.56229	3.46927	0.523453		3.25073	5.35907	0.614871	0.606586	0.797695	5.28685		0.793714	0.514867	0.565907	0.543182	1.49047	0.604037	0.848532	0.757003	0.854111	0.46304	1.14567	0.414226	2.8614	0.421564	1.16298	0.393348	0.419236	1.60254	1.02587	2.06855	0.901039	0.180288	0.944507	0.786067	4.26296	2.15649	3.17454	0.59922	134.598	0.944285	0.950489	2.51299	0.63454	0.851321	134.598	testis
ENSG00000165238.16	WNK2	17.0129	22.5158	41.4741	0.537073		3.72956	4.93591	0.117737	0.755598	0.410205	31.6771		0.81764	0.769237	2.27698	4.16841	48.2181	19.8808	3.67927	2.76436	3.78674	36.2853	29.3286	24.6671	1.89442	26.7852	10.8951	0.41009	0.542884	0.721382	24.584	4.95486	1.03557	14.8022	37.6051	19.6841	14.2814	20.1889	3.1797	9.76267	9.70378	2.59956	5.75585	3.41204	0.0602176	4.56163	48.2181	Brain-cerebellum
ENSG00000168334.8	XIRP1	125.522	148.385	145.101	0.139322		1303.56	1541	1.44688	0.845921	0.865066	900.949		0.11586	0.164424	0.0631215	0.0322278	0.154914	0.0756736	0.0931597	0.0303511	0.0440545	0.128482	0.0807457	0.0905767	0.0409897	0.0927159	0.0443643	0.0367726	0.0434873	0.648351	0.284337	0.123752	0.0710174	0.0377673	0.195784	0.118095	0.100749	0.101207	0.130586	0.0801111	0.121598	0.199716	0.124893	0.0994234	0.0597548	0.0962916	148.385	Heart
aPreferential expression defined by ratio ≥2 for column 3, ratio ≥ TPM heart/median TPM of 34 other tissues (see Table S1); ratio 0.5 - 2 for column 4; ratio >3 for column 5 and TPM for SkM and heart >2
bRNA-seq data from the GTEx database; TPM, transcripts per kilobase millions; SkM, skeletal muscle; genes in blue font are associated with mitochondria (Table S2) and met all of the selection criteria described in Figure 1

## Sheet: Table S2-DAVid96Gs
Table S2. DAVIDa analysis of the 97 genes shown in Table S1
Category	Term	Count	%	P Value	Genesc	List Total	Pop Hitsd	Pop Totald	Fold Enrichmentd	Bonferronid	Benjaminid	FDRd
UP_SEQ_FEATURE	transit peptide:Mitochondrion	18	18.1818	1.21482e-10	MDH2, GOT2, IDH2, CHCHD10, COX5A, COX7A1, COX6A2, COQ10A, CKMT2, HADHB, NNT, LDHD, OGDH, UQCRFS1, NDUFS1, ACO2, ACADS, COX10	97	482	20063	7.72413	4.66489e-08	4.67704e-08	4.67704e-08
UP_KEYWORDS	Transit peptide	18	18.1818	5.90237e-10	MDH2, GOT2, IDH2, CHCHD10, COX5A, COX7A1, COX6A2, COQ10A, CKMT2, HADHB, NNT, LDHD, OGDH, UQCRFS1, NDUFS1, ACO2, ACADS, COX10	99	536	20581	6.98134	1.01521e-07	1.01521e-07	9.50282e-08
GOTERM_CC_DIRECTb	GO:0005739~mitochondrion	27	27.2727	1.14664e-09	NDUFB9, AGAP2, COX7A1, PARK2, MYOM2, TMEM143, CKMT2, NNT, LDHD, UQCRFS1, ACADS, COX10, GOT1, MDH2, TNNC1, IDH2, GOT2, CHCHD10, G0S2, CPT1B, COQ10A, HADHB, OGDH, NDUFS1, VDAC1, ACO2, SLC25A4	93	1331	18224	3.97509	1.4677e-07	1.4677e-07	1.4333e-07
UP_KEYWORDS	Mitochondrion	24	24.2424	1.91728e-09	NDUFB9, MDH2, GOT2, IDH2, CHCHD10, G0S2, COX5A, COX7A1, COX6A2, CPT1B, COQ10A, PARK2, CKMT2, HADHB, NNT, LDHD, OGDH, UQCRFS1, NDUFS1, VDAC1, ACO2, SLC25A4, ACADS, COX10	99	1119	20581	4.45874	3.29772e-07	1.64886e-07	1.54341e-07
UP_KEYWORDS	Muscle protein	8	8.08081	1.77329e-08	MYOM1, DES, MB, MYL2, TNNC1, TRIM55, MYOM2, MYH7	99	62	20581	26.8244	3.05005e-06	1.01669e-06	9.51666e-07
GOTERM_CC_DIRECT	GO:0031430~M band	6	6.06061	9.19993e-08	MYOM1, SMPX, S100A1, MYOM2, LMOD2, MYOM3	93	23	18224	51.1192	1.17758e-05	5.88795e-06	5.74995e-06
UP_KEYWORDS	Cardiomyopathy	8	8.08081	1.16485e-07	DES, MYL2, TNNC1, TCAP, LDB3, CTNNA3, SLC25A4, MYH7	99	81	20581	20.5322	2.00353e-05	5.00886e-06	4.68853e-06
GOTERM_CC_DIRECT	GO:0005743~mitochondrial inner membrane	14	14.1414	3.21811e-07	NDUFB9, MDH2, GOT2, IDH2, COX5A, COQ10A, CKMT2, HADHB, NNT, LDHD, UQCRFS1, VDAC1, SLC25A4, COX10	93	441	18224	6.22086	4.1191e-05	1.37306e-05	1.34088e-05
UP_KEYWORDS	Mitochondrion inner membrane	11	11.1111	6.49263e-07	CKMT2, HADHB, NDUFB9, NNT, UQCRFS1, NDUFS1, COX5A, COX7A1, SLC25A4, COX6A2, COQ10A	99	270	20581	8.46955	0.000111667	2.23346e-05	2.09063e-05
GOTERM_CC_DIRECT	GO:0030018~Z disc	8	8.08081	2.21786e-06	DES, HOMER1, SYNPO2L, S100A1, HRC, TCAP, LDB3, MYH7	93	118	18224	13.2852	0.000283846	7.09716e-05	6.93082e-05
GOTERM_CC_DIRECT	GO:0043209~myelin sheath	8	8.08081	1.18382e-05	MDH2, GOT2, UQCRFS1, VDAC1, NDUFS1, ACO2, COX5A, SLC25A4	93	152	18224	10.3135	0.00151415	0.000303058	0.000295955
GOTERM_BP_DIRECT	GO:0006099~tricarboxylic acid cycle	5	5.05051	1.25797e-05	NNT, MDH2, IDH2, OGDH, ACO2	85	29	16792	34.0609	0.006845	0.00287394	0.00282657
GOTERM_BP_DIRECT	GO:1902600~hydrogen ion transmembrane transport	6	6.06061	1.32602e-05	NNT, UQCRFS1, COX5A, COX7A1, COX6A2, COX10	85	61	16792	19.4314	0.00721397	0.00287394	0.00282657
GOTERM_BP_DIRECT	GO:0006936~muscle contraction	7	7.07071	1.57909e-05	CKMT2, MYOM1, DES, HRC, MYOM2, MYH7, LMOD2	85	107	16792	12.924	0.00858484	0.00287394	0.00282657
GOTERM_BP_DIRECT	GO:0030049~muscle filament sliding	5	5.05051	3.77791e-05	DES, MYL2, TNNC1, TCAP, MYH7	85	38	16792	25.9938	0.0204165	0.00515684	0.00507184
GOTERM_BP_DIRECT	GO:0006103~2-oxoglutarate metabolic process	4	4.0404	9.3336e-05	GOT1, GOT2, IDH2, OGDH	85	18	16792	43.9007	0.049687	0.0101923	0.0100243
GOTERM_BP_DIRECT	GO:0006091~generation of precursor metabolites and energy	5	5.05051	0.000141563	OGDH, ACO2, COX7A1, SLC25A4, COX6A2	85	53	16792	18.6371	0.0743866	0.0117381	0.0115446
GOTERM_BP_DIRECT	GO:0045333~cellular respiration	4	4.0404	0.000150488	NDUFS1, PPARGC1A, COQ10A, COX10	85	21	16792	37.6291	0.0788872	0.0117381	0.0115446
GOTERM_BP_DIRECT	GO:0003009~skeletal muscle contraction	4	4.0404	0.000226546	HOMER1, TNNC1, TCAP, MYH7	85	24	16792	32.9255	0.116362	0.0154618	0.0152069
GOTERM_MF_DIRECT	GO:0004129~cytochrome-c oxidase activity	4	4.0404	0.000408003	COX5A, COX7A1, COX6A2, COX10	83	30	16881	27.1181	0.0791272	0.0824166	0.0824166
UP_KEYWORDS	Sarcoplasmic reticulum	4	4.0404	0.000910232	CAMK2B, HRC, SRL, THBS4	99	40	20581	20.7889	0.144981	0.0260933	0.0244246
aDAVID: Database for Annotation, Visualization and Integrated Discovery v6.8 (https://david.ncifcrf.gov/)
bGene ontology (GO): a list of terms or categories that relate to the function or functions of the encoded protein. CC-cellular components; BP-Biological processes; MF-molecular functions. UP_SEQ_FEATURE-Uniprot (https://www.uniprot.org/) sequence feature: Genes coding for proteins with a common functional sequence, in this case a sequence for a transit polypeptide. UP_KEYWORDS-a reference to a c…
cGenes shown in blue font are listed in Table 1.
dFor definitions of other terms and statistical analyses-see https://david.ncifcrf.gov/

## Sheet: Table S3-gene nbrs
Table S3. Expression of gene neighbors of highlighted striated muscle/mitochondria-associated genesa
Genes shown in figuresa	Gene neighborb	TPM				TPM ratios						Median TPM for indicated tissues from many biological replicates																																		Median-non striated muscle	Max TPM	Gene neighbor (Tissue with Max TPM )
		TPM SkM	TPM Heart - Left Ventricle	TPM Aorta		SkM/median	Heart/median	aorta/median	SkM/Heart	SkM/ aorta		Adipose - Subcutaneous	Adipose - Visceral	Adrenal Gland	Bladder	Brain - Cerebellum	Brain - Frontal Cortex	Breast	Cervix - Ectocervix	Cervix - Endocervix	Colon - Sigmoid	Colon - Transverse	Esophagus - Gastroesophageal Junction	Esophagus - Mucosa	Esophagus - Muscularis	Fallopian Tube	Heart - Atrial Appendage	Kidney - Cortex	Liver	Lung	Minor Salivary Gland	Nerve - Tibial	Ovary	Pancreas	Pituitary	Prostate	Skin - Not Sun Exposed	Small Intestine - Terminal Ileum	Spleen	Stomach	Testis	Thyroid	Uterus	Vagina	Whole Blood
ACO2	PHF5A	25.7398	12.2065	40.252		0.660598	0.313273	1.03305	2.1087	0.639466		38.8295	39.5436	26.7355	37.0892	29.8664	22.3298	41.4075	48.5849	49.8797	37.887	32.558	39.2104	39.0297	37.8282	49.5287	15.3416	20.4185	16.8119	39.6011	30.9154	47.8868	41.1138	16.1356	38.9644	36.4645	43.5793	34.4832	42.7418	31.6449	41.1706	41.322	49.4173	44.0138	12.3697	38.9644	49.8797	Cervix
	POLR3H	7.89504	6.13976	20.9439		0.452132	0.351611	1.19941	1.28589	0.376961		17.1158	15.9953	19.7945	17.4618	30.1638	32.2887	18.3251	16.1205	19.4687	17.109	10.6625	18.725	16.3404	17.6654	28.8994	8.8928	9.44627	9.28678	18.9024	13.5669	21.5485	30.344	6.06395	23.5949	22.341	15.2079	12.1454	13.7506	11.9689	19.7596	24.4697	23.266	13.8893	2.7994	17.4618	32.2887	Brain
CKMT2	RASGRF2	1.40553	2.03808	3.33692		0.43751	0.634408	1.03871	0.689634	0.421206		9.443	11.1172	0.784548	3.1996	1.31306	20.2322	9.07594	4.48777	5.30656	3.9154	1.89709	2.92996	1.00246	2.92736	3.28283	1.49269	3.21257	0.291981	3.57903	1.72965	14.9076	20.5558	0.494063	5.4115	5.06223	1.19908	3.10331	2.55738	1.5909	2.92286	7.59139	4.88969	3.33638	0.555719	3.21257	20.5558	Ovary
	ZCCHC9	3.91941	2.65108	10.4868		0.431801	0.292069	1.15533	1.47842	0.373747		8.53824	7.84976	6.34045	10.1259	9.0769	4.07043	8.51209	10.5984	12.9277	10.468	7.95626	10.0805	8.46893	9.87622	11.1969	3.71749	5.45418	7.29825	8.18793	7.03764	11.0474	13.1325	3.36294	11.9655	10.8151	7.22723	9.24061	8.62293	6.58259	11.5213	9.92386	13.0584	10.4204	1.78742	9.0769	13.1325	Ovary
COQ10A	CS	240.176	185.336	86.652		2.28748	1.76517	0.825289	1.2959	2.77173		123.059	119.691	137.517	110.922	142.344	82.9649	103.135	111.112	104.996	115.429	113.94	107.596	133.257	114.376	114.574	156.828	57.3225	32.9619	109.71	92.7824	92.0165	96.615	44.3159	75.178	87.696	120.522	96.5114	79.6991	85.3851	48.1236	93.8821	111.989	116.283	32.0392	104.996	240.176	SkM
	ANKRD52	15.8893	8.9441	22.1086		0.718693	0.404553	1	1.77651	0.718693		17.6905	15.2017	34.168	26.8414	44.0426	16.8916	18.084	30.4431	31.4818	25.1491	18.8515	24.7994	17.1281	25.0426	28.1823	10.0815	11.9096	5.87841	22.0672	19.7512	30.3368	31.0217	9.62487	28.6648	24.9682	20.2632	23.2256	21.0552	14.9904	19.3417	28.6882	34.0831	22.7005	4.52467	22.1086	44.0426	Brain
COX6A2	ITGAD	0.288446	0.106563	0.117		2.48735	0.918924	1.00893	2.70681	2.46535		0.231185	0.211465	0.0298855	0.189063	0.0236878	0.0318061	0.129429	0.0883308	0.157446	0.0616061	0.115965	0.120056	0.0536378	0.138241	0.25922	0.0750084	0.0286019	0.404721	0.457685	0.0909234	0.155079	0.0950848	0.0117934	0.0564475	0.0934064	0.0520629	0.231104	21.0891	0.0795082	0.121106	0.0517618	0.138383	0.0758527	1.09867	0.115965	21.0891	Spleen
	ZNF843	0.722877	0.512215	0.766326		0.932619	0.660834	0.988675	1.41128	0.943302		0.775104	0.546821	0.566297	0.719386	2.09244	1.53152	0.895823	1.58248	1.69804	0.589175	0.314316	0.633623	0.257891	0.583549	1.35399	0.882032	0.355808	0.196766	0.510614	0.506723	1.01561	2.58409	1.00607	2.00701	0.933335	0.812691	0.338778	0.323422	0.324968	0.857304	0.841602	1.47101	0.810667	0.0332953	0.775104	2.58409	Ovary
COX7A1	CAPNS1	135.937	150.307	316.957		0.643102	0.711085	1.49949	0.904396	0.428882		285.118	239.737	177.227	239.578	129.05	188.249	244.53	281.82	255.874	202.605	198.024	223.416	381.854	226.855	233.28	145.721	163.331	56.5628	297.771	204.792	338.465	205.081	55.4747	203.658	230.431	111.217	194.954	211.377	136.346	181.065	257.377	253.59	282.013	172.614	211.377	381.854	Esophagus
	ZNF565	1.48175	0.930648	3.28375		0.542354	0.340638	1.20193	1.59217	0.451237		2.94869	2.73207	1.60928	3.13057	3.282	2.55166	2.7954	3.81354	3.71775	2.82634	1.86036	2.56283	2.016	2.48692	3.47462	1.36509	1.24321	1.13594	2.53127	2.09336	5.05135	4.39544	1.08307	3.3508	3.23352	2.36819	1.81497	1.75797	1.85556	9.221	3.52893	3.31436	3.26235	0.337786	2.73207	9.221	Testis
CPT1B	CHKB	17.5922	28.1257	66.1508		0.235588	0.376649	0.885867	0.625485	0.265941		80.2763	71.406	69.9515	84.2644	104.044	30.6424	90.7015	77.3843	104.927	66.426	65.4978	73.6228	59.0972	65.3975	97.2304	33.1205	55.9863	33.7691	103.79	74.6735	102.488	72.5921	26.2672	153.499	118.801	63.7476	94.8512	158.643	58.0985	97.193	159.27	91.9934	83.913	50.6543	74.6735	159.27	Thyroid
	SYCE3	0	0.0436848	0		0	0.235801	0	0	#DIV/0!		0.1773	0.231375	0.536441	0	0.638164	0.917651	0.461017	0	0.169988	0	0.153299	0.0964466	0.32818	0.146176	0.222168	0.0956528	1.30717	0.46849	0.328615	0.333564	0.175515	0	0.124662	1.15567	0.287496	0.363869	0.155937	0.194573	0.134637	222.969	1.12969	0	0.173847	0.185261	0.185261	222.969	Testis
HADHB	HADHA	343.457	215.667	132.841		2.49725	1.5681	0.965878	1.59253	2.58547		177.873	162.797	179.963	152.113	79.1661	57.506	161.076	151.557	137.534	143.717	150.806	176.558	126.425	182.532	121.108	166.382	88.3379	96.1255	134.899	113.582	152.508	160.213	66.0665	106.704	113.14	151.167	150.242	116.458	117.709	112.69	129.201	142.676	142.391	82.9987	137.534	343.457	SkM
	ADGRF3	0.0615792	0.0408568	0.152585		0.236427	0.156865	0.585833	1.5072	0.403573		0.15345	0.16588	0.222848	0.222816	1.32996	0.33492	0.230427	0.280499	0.264661	0.151999	0.208574	0.13075	0.260458	0.122653	0.294526	0.0664119	0.737308	0.107218	0.341836	0.469389	0.260288	0.350026	0.292811	0.376357	0.337718	0.24482	0.377582	0.547439	0.183333	1.54855	0.399239	0.237733	0.373762	0.059833	0.260458	1.54855	Testis
PPARGC1A/PGC-1α	GBA3	0	0	0.00699452		0	0	0.204193	#DIV/0!	0		0.0274493	0.0228671	0.0297595	0.0347064	0.0342545	0.0151034	0.0605338	0	0.0588865	0.0442234	2.87991	0	0.0255943	0.0195784	0.173339	0	24.2972	28.2529	0.181904	0.17013	0.0276084	0	0.0763022	0.106096	0.077765	0.029736	29.847	4.91269	0.0337421	1.89149	0.244027	0	0	0	0.0342545	29.847	Intestine
	DHX15	16.9057	11.4267	37.2777		0.441514	0.298423	0.973555	1.47949	0.453507		45.5248	42.0845	24.7534	43.6969	37.8054	13.542	48.4466	49.7971	54.9061	34.9995	36.9937	37.2922	39.2021	37.2265	53.8261	17.289	15.9911	11.7818	50.3099	37.38	64.8499	55.5028	17.6682	30.4914	38.2903	54.6674	40.2612	39.8682	30.6063	32.9175	46.911	56.3734	48.5194	8.01751	38.2903	64.8499	Nerve-tibial
PRKN/PARK2/Parkin	PACRG	0.495907	2.26229	0.339359		0.585427	2.67067	0.400619	0.219206	1.4613		0.276958	0.317109	0.451494	1.02214	0.995581	4.68718	0.639043	0.847086	2.14626	0.608055	0.322291	0.633561	0.389667	0.592361	2.01129	1.62122	4.29224	0.662189	0.940603	0.600488	1.90409	2.31499	1.20883	20.3371	1.33876	0.806927	0.187327	0.20074	1.16662	29.8216	1.20374	2.51059	0.670076	0.0164198	0.847086	29.8216	Testis
	AGPAT4	0.541347	0.887825	7.68961		0.0842621	0.138192	1.19691	0.609745	0.0703998		6.42456	6.02721	2.24689	4.26075	17.3718	12.4102	6.24947	12.6609	12.5169	9.84072	4.73833	9.04844	3.79125	8.53081	11.7817	1.75858	2.16551	0.408619	9.72956	3.55453	12.4297	12.9677	1.19244	19.8119	5.80543	2.79714	3.43858	6.93901	1.78922	6.13556	7.52284	16.1626	6.94873	3.10601	6.42456	19.8119	Pituitary
SLC25A4/ANT1	HELT	0	0	0		#DIV/0!	#DIV/0!	#DIV/0!	#DIV/0!	#DIV/0!		0	0	0	0	0	0	0	0	0.0183282	0	0	0	0	0	0	0	0.338533	0	0.30562	0	0	0	0	0	0	1.47303	0	0.226402	0.0936081	0.235559	0	0	0	0	0	1.47303	Skin
	CFAP97	3.87894	2.54875	27.5183		0.284415	0.186882	2.01772	1.5219	0.140959		19.7876	15.244	8.78577	16.2511	7.68077	5.16103	17.3037	17.534	18.7329	16.4047	8.87001	15.4693	9.95372	15.208	18.0882	5.37293	6.81952	5.96543	13.6383	11.3085	20.7316	19.7345	4.59599	9.94352	13.5481	11.0764	8.53421	9.87872	6.9945	23.1644	18.8324	20.701	16.1327	1.07335	13.6383	27.5183	Aorta
VDAC1	C5ORF15	13.8098	19.3552	48.3947		0.367878	0.515601	1.28918	0.713493	0.285358		44.4196	44.9574	48.2634	34.155	23.0465	17.0107	45.2396	46.0112	51.221	28.2598	29.2364	25.0002	27.0865	22.5726	41.8284	23.9644	28.4606	27.5214	51.8625	37.5391	49.1161	62.8799	14.3724	39.1827	36.0616	34.4423	39.7394	39.3805	25.2477	35.435	55.2074	45.9884	39.3141	10.2836	37.5391	62.8799	Ovary
	TCF7	0.212766	0.526272	0.774803		0.0751444	0.185868	0.273644	0.404289	0.274607		2.12579	2.70251	3.92207	2.7438	0.90519	0.669008	3.16185	1.98116	3.19133	2.01573	2.8054	1.13683	2.83143	1.25289	3.78259	1.19301	1.31059	1.88291	5.34028	4.05067	7.37795	2.25471	3.6585	3.67599	4.8563	3.30614	12.0964	19.8233	3.79322	6.07686	7.35674	1.37993	2.57198	17.2192	2.83143	19.8233	Spleen
aHighlighted genes refer to those in Figures 2 - 8 and/or S1 - S8; these genes were not only preferentially expressed in SkM and heart and associated with mitochondria but also displayed strong SkM/heart-specific epigenomic profiles
bClosest protein-coding gene downstream or upstream of the studied gene shown in the first column

## Sheet: Table S4-cell
Table S4. Expression of highlighted striated muscle/mitochondria-associated genes in cell culturesa
			FPKMb
Gene	locus		Mbc	LCL	ESC	HUVEC	NHEK	NHLF	median non-Mb	Mb/median	Ratio Mt/Mb	Cell type with highest expression
ACO2	chr22:41865128-41924993		39.1774	78.3313	50.4957	53.1239	52.3286	41.14	52.7263	0.743035	1.49687	HUVEC
CKMT2	chr5:80529138-80562217		1.52498	0.0199075	1.77939	0.0604502	0.223462	1.25688	0.445741	3.42122	186.402	ESC
COQ10A	chr12:56660641-56664750		8.06842	5.1573	12.3553	7.22721	3.42875	4.99248	5.89475	1.36875	1.9836	ESC
COX6A2	chr16:31439051-31439749		25.4359	0	1.50634	0	0	0	0	#DIV/0!	#DIV/0!	Mb
COX7A1	chr19:36641823-36643771		13.1045	0.748717	1.71854	13.3554	3.47792	50.9932	8.41666	1.55697	5.02638	NHLF
CPT1B	chr11:68522087-68609399		0.419982	29.966	24.4501	1.09984	6.32917	0.406385	9.38974	0.0447278	0.52624	LCL
HADHB	chr2:26467615-26513333		60.7026	54.2193	30.2189	64.4759	69.9751	65.6848	60.6954	1.00012	1.33777	NHEK
PPARGC1A/PGC-1α	chr4:23562545-23905712		0.362726	0.0966284	0.545559	0.109602	0.220607	0.2376	0.229104	1.58324	6.91183	ESC
PRKN/PARK2	chr6:161768589-163148834		2.50812	0.245231	0.7666	0.239383	0.837908	0.921853	0.684398	3.66472	3.48492	Mb
SLC25A4/ANT1	chr4:186064416-186071538		15.8606	57.3703	56.2953	17.0786	18.9275	21.9328	28.1268	0.563896	3.48964	LCL
VDAC1	chr5:133307565-133340824		114.745	160.171	81.3837	99.5441	115.272	104.465	108.316	1.05935	0.707463	LCL
aHighlighted genes refer to those in Figures 2 - 8 and/or S1 - S8; these genes were not only preferentially expressed in SkM and heart and associated with mitochondria but also displayed strong SkM/heart-specific epigenomic profiles
bFPKM, fragments per kilobase millions; average of technical duplicates
cAbbreviations: Mb, myoblasts; Mt, myotubes; LCL, lymphoblastoid cell line; Esc, embryonic stem cells; HUVEC, umbilical cord epithelial cells; NHEK, normal embryonic kidney cells; NHLF, lung fibroblasts. All cells are from human tissues.

## Sheet: Table S5-fns,disorders
Table S5. Function and disease association of highlighted striated muscle/mitochondria-associated genes.
Gene	NCBI number	Locus coordinates (GRCh37/hg19 Assembly)	Name	Some functions and disease associationsa
ACO2	NM_001098.3	chr22:41865121-41924978	aconitate hydratase 2	The protein encoded by ACO2 catalyzes the interconversion of citrate to isocitrate via cis-aconitate in the second step of the TCA cycle. It is a component of a mitochondrial complex known to regulate skeletal muscle and cardiac (PMID: 29857311, 28814227). Diseases associated with ACO2 include Infantile Cerebellar-Retinal Degeneration and Optic Atrophy (PMID: 32449285).
CKMT2	NM_001099736.1	chr5:80529139-80562217	Creatine kinase	CKMT2 is a mitochondrial sarcomeric form of creatine kinase that catalyses the conversion of creatine phosphate to creatine with the liberation of ATP (PMID: 28806770). It affects developmental activation of some mitochondial function genes and is an important myogenic differentiation marker. The striated muscle activator of Rho signaling (STARS), a muscle-specific actin-binding protein, sensitiv…
COQ10A	NM_144576.4	chr12:56660726-56664750	Coenzyme Q10A	Coenzyme Q10 (CoQ10) or ubiquinone is one of the two electron carriers in the mitochondrial respiratory chain which has an essential role in the process of oxidative phosphorylation (PMID: 28540186, 31048406) in skeletal muscle mitochondria (PMID: 29190290). COQ10 deficiency leads to hypertrophic cardiomyopathy and muscle disease (PMID: 33499156, 28540186).
COX6A2	NM_005205.4	chr16:31439052-31439681	Cytochrome C oxidase 6A2	Cytochrome C oxidases are critical components of the oxidative phosphorylation complex in mitochondria (PMID: 33008142). COX6A2 variants cause muscle-specific cyochrome c oxidase deficency characterized by facial muscle weakness and cardiomyopathy (PMID: 31155743). COX6A2 protects fast-spiking interneurons from oxidative stress (PMID: 32744742). COX6A2-deficient mice are protected against high-fa…
COX7A1	NM_001864.4	chr19:36641824-36643349	Cytochrome C oxidase 7A1	COX7A1 is characterized as a heart-type cytocrome c oxidase subunit but also functions in skeletal muscle (PMID:22869013). Deletion of COX7A1 impairs muscle function and can lead to cardiomyopathy (PMID:22869013, 22119795). COX7A1 acts as a cold-responsive protein in brown and brite adipose (PMID: 26635001).
CPT1B	NM_001145137.2	chr22:51007290-51016446	Carnitine palmitoyltransferase 1B	CPT1B along with VDAC1 is required for fatty acid oxidation in mitochondria. CPT1B catalyzes the carnitine conjugation of long chain fatty acids to allow their uptake by mitochondria (PMID: 34610308, 32562559). Reduced activity of CPT1B is associated with diabetes, frailty (PMID: 29657112) and obesity (PMID: 26058865).
HADHB	NM_001281512.1	chr2:26467616-26513333	L-3-Hydroxyacyl-CoA dehydrogenase	HADHB encodes a long chain fatty acid beta-oxidation enzyme that is localized to the mitochondria. It forms trifunctional protein complex with HadhA (PMID: 22459206, 17143551). Deletions in HADHB are associated with mitochondrial disorders, including myopathies (PMID: 32348839, 30384889)
PPARGC1A	NM_013261.5	chr4:23793644-23891700	PPARG Coactivator 1 Alpha	PPARGC1A/PGC-1α encodes a protein with an RFX5-like DNA-binding domain and an RNA recognition motif. It acts as a transcriptional co-activator together with multiple squence-specific transcription factors for several key genes involved in mitochondrial biogenesis, energy metabolism, and circadian rhythm (PMID: 32848060). It also It controls expression of genes involved in orchestrating the metabo…
PRKN/PARK2	NM_005729.4	chr10:81107225-81115089	Parkinson's disease protein	PRKN/PARK2 encodes an E3 Ubiquitin ligase that is implicated in Parkinson's disease and controls the quanitity and quality of mitochondria (PMID: 24451648). PARK2 is essential for heart repair and may regulate mitochondrial quality control in regenerating myocardium. (PMID: 28976966). PARK2-mediated mitophagy plays an essential role in the activation of proteasomes during denervation atrophy in s…
SLC25A4/ANT1	NM_001151.4	chr4:186064420-186071536	solute carrier family 25 (mitochondrial carrier, adenine nucleotide translocator), member 4	SLC25A4 encodes an ADP/ATP gated pore carrier protein that transfers ADP from the cytoplasm into the mitochondrial matrix and as well as ATP from the mitochondrial matrix into the cytoplasm (PMID: 30013777). SLC25A4 plays a role in protecting myoblasts from mitochondrial oxidative stress and apoptotic signaling during differentiation, as well as in the regulation of mitochondrial network remodell…
VDAC1	NM_003374.3	chr5:133307562-133340666	voltage-dependent anion channel 1	Voltage-dependent anion channels (VDACs), also known as mitochondrial porins, are the main pathway for metabolites to cross the mitochondrial outer membrane and may serve as binding sites for kinases, including hexokinase (PMID: 17207767). VDAC1 overexpression is associated with myocardial abnormalities (PMID: 33328613). With CPT1B, VDAC1 is a component of a complex required for fatty acid oxidat…
aOnly selected references are given as PMIDs-Pubmed identification numbers (https://pubmed.ncbi.nlm.nih.gov/)
